# Supplementary material for: A Computational Investigation of Four Sesquiterpene [4+2] Trimers, Inubritantrimers A–D, and Their Synthetic Intermediates Isolated from Inula britannica L
Source: Molecules. 2026 May 20;31(10):1759. doi: 10.3390/molecules31101759 (PMC13209964; doi:10.3390/molecules31101759)
Supplement: Supplementary file 1 [file molecules-31-01759-s001.zip]

Archive with 1 entries (1 files):
- molecules-4264880-supplementary.pdf
